# Supplementary material for: Integrated assessment of brackish water induced deleterious impacts: Analysis of hemato-biochemistry, erythrocytic toxicity, histopathology and oxidative stress biomarkers of mrigal carp
Source: PLoS One. 2026 Jan 23;21(1):e0338381. doi: 10.1371/journal.pone.0338381 (PMC12829802; doi:10.1371/journal.pone.0338381)
Supplement: S1 File — (XLSX) [file pone.0338381.s001.xlsx]

## Sheet: Body mass
Days	T0 (0.0 ppt)	T1 (3.0 ppt)	T2 (5.0 ppt)	T3 (7.0 ppt)
30	203.5±3.1	198.3±2.7	196.5±3.1	194.6±1.3
60	229.7±2.9	225.4±2.7	221.7±2.6	213.1±2.7
90	263.4±2.1	259.7±2.9	247.5±2.1	235.2±2.7

## Sheet: Hematology
Parameters/Days	Groups
	T0	T1	T2	T3
Red blood cell counts (109/mm3)
30	5.28±0.15	5.10±0.13	4.85±0.14	4.56±0.11
60	5.29±0.19	4.90±0.11	4.48±0.013	3.81±0.26*
90	5.29±0.18	4.53±0.16	4.04±0.15	3.47±0.23*
White blood cell counts (106/mm3)
30	12.48±0.25	12.68±0.22	12.99±0.13	13.43±0.22
60	12.50±0.17	12.96±0.17	13.36±0.23	16.10±0.14*
90	12.50±0.26	13.30±0.18	16.84±0.21*	17.25±0.12*
Hemoglobin concentration (g/dL)
30	9.48±0.25	9.28±0.22	8.93±0.25	8.53±0.21
60	9.47±0.28	8.94±0.17	8.55±0.13	7.00±0.13*
90	9.48±0.24	8.59±0.13	8.07±0.17	6.65±0.18*
Hematocrit (%)
30	40.84±0.33	41.07±0.13	40.71±0.10	40.25±0.12
60	40.76±0.13	40.34±0.11	40.33±0.13	37.58±0.17*
90	40.81±0.26	40.43±0.17	39.96±0.15	36.97±0.18*
Lymphocytes (%)
30	20.86±0.22	20.65±0.22	20.38±0.19	19.97±0.26
60	20.80±0.18	20.32±0.13	19.95±0.11	18.40±0.17*
90	20.82±0.16	20.02±0.28	18.26±0.21*	17.74±0.23*
Neutrophils (%)
30	15.46±0.12	15.69±0.13	16.06±0.22	16.53±0.24
60	15.48±0.17	16.02±0.28	16.49±0.18	17.54±0.18*
90	15.48±0.21	16.38±0.17	18.11±0.21*	18.47±0.15*

## Sheet: Serum biochemistry
Parameters/Days	Groups
	T0	T1	T2	T3
Lactate dehydrogenase (U/L)
30	242.80±3.5	243.07±0.35	243.38±0.26	243.77±0.35
60	242.75±0.41	243.33±0.30	243.78±0.35	245.83±0.25*
90	242.45±1.90	243.73±0.41	245.52±0.25*	246.33±0.24*
Cholesterol (mg/dL)
30	151.87±0.38	152.02±0.56	152.30±0.08	152.65±0.13
60	150.78±0.70	152.33±0.51	152.70±0.22	154.73±0.28*
90	151.21±0.14	152.70±0.22	154.65±0.13*	155.78±0.22*
Triglycerides (mg/dL)
30	172.07±0.12	172.20±0.26	172.58±0.30	172.90±0.28
60	172.10±0.52	172.57±0.30	172.80±0.22	174.88±0.36*
90	172.16±0.26	172.83±0.22	174.65±0.48*	175.35±0.34*
Glucose (mg/dL)
30	28.27±0.88	28.45±0.13	28.75±0.14	29.15±0.21
60	28.32±0.30	28.75±0.22	29.13±0.17	31.28±0.22*
90	28.44±0.66	29.13±0.17	29.65±0.13	32.81±0.18*
Albumin quantity (mg/dL)
30	2.82±0.21	2.74±0.39	2.56±0.21	2.35±0.18
60	2.84±0.24	2.42±0.25	2.28±0.26	1.22±0.22*
90	2.85±0.28	2.33±0.24	1.28±0.26*	1.11±0.27*
Alanine aminotransferase (U/L)
30	22.68±0.41	22.77±0.17	23.18±0.25	23.30±0.18
60	22.88±0.30	23.08±0.26	23.50±0.13	25.53±0.15*
90	22.90±0.32	23.45±0.13	23.85±0.14	26.95±0.21*
Aspartate aminotransferase (U/L)
30	15.23±0.11	15.43±0.17	15.67±0.25	15.85±0.24
60	15.13±0.36	15.68±0.16	15.95±0.13	17.97±0.17*
90	15.15±0.24	15.93±0.33	16.53±0.17	18.76±0.28*
Alkaline phosphatase (U/L)
30	25.83±0.36	26.20±0.19	26.55±0.26	26.88±0.17
60	26.10±0.22	26.48±0.17	26.90±0.22	28.93±0.13*
90	26.13±0.51	26.87±0.25	27.25±0.13	30.66±0.31*
Creatinine (mg/dL)
30	1.11±0.17	1.15±0.13	1.46±0.21	1.92±0.24
60	1.14±0.13	1.35±0.18	1.90±0.11	2.91±0.22*
90	1.12±0.09	1.68±0.21	2.75±0.18*	3.20±0.24*
Urea (mg/dL)
30	8.44±0.22	8.68±0.18	8.94±0.28	9.26±0.16
60	8.41±0.21	9.02±0.19	9.33±0.22	10.91±0.31*
90	8.46±0.30	9.40±0.12	10.70±0.25*	11.86±0.12*

## Sheet: Oxidative stress
Parameters/Days	Groups
	T0	T1	T2	T3
Thio-barbituric acid reactive substances (TBARS) contents (nmol TBARS/h/mg protein)
30	41.56±0.32	42.50±0.21	43.10±0.24	43.70±0.18
60	40.75±0.24	43.25±0.15	43.80±0.28	45.47±0.25*
90	42.90±0.19	43.72±0.18	49.03±0.17*	55.98±0.33*
Reduced glutathione GSH (μmol GSH/mg protein)
30	0.14±0.02	0.13±0.04	0.13±0.02	0.12±0.03
60	0.14±0.05	0.12±0.08	0.11±0.07	0.09±0.08*
90	0.15±0.03	0.12±0.06	0.08±0.09*	0.07±0.10*
Superoxide dismutase SOD (units/mg protein)
30	2.24±0.11	2.04±0.14	1.96±0.10	1.83±0.08
60	2.23±0.13	1.90±0.12	1.87±0.09	1.74±0.07
90	2.25±0.14	1.83±0.19	1.27±0.13*	1.12±0.09*
Catalase CAT (units/mg protein)
30	2.36±0.14	2.25±0.13	2.17±0.08	2.14±0.11
60	2.40±0.16	2.21±0.14	1.89±0.11	1.83±0.09
90	2.34±0.17	2.14±0.18	1.46±0.09*	1.29±0.06*

## Sheet: Water analysis
Parameters	Various salinity levels
	T0	T1	T2	T3
Electrical Conductivity (mS/cm)	5.693	29.9	83.1	103.4
Water Temperature (°C)	27.1	27.4	26.7	27.3
Total Dissolved Solids (mg/L)	171.3	194.5	211.1	227.9
Dissolved Oxygen (mg/L)	6.93	7.09	7.35	7.37
pH	7.4	7.6	7.8	8.2
Total Hardness (mg/L)	292.41	513.61	710.7	1037.9
Chlorides (mg/L)	47.9	473.2	757.2	1035.5
Magnesium (mg/L)	71.91	113.3	198.1	243.1
Calcium (mg/L)	45.62	58.9	78.2	105.2
Potassium (mg/L)	33.7	28.2	34.7	39.7
Sulphates (mg/L)	7.81	12.7	15.9	17.7
Sodium (mg/L)	43.9	213.2	385.2	663.5
Total Alkalinity (CaCO3-mg/L)	275.81	322.3	336.7	361.5
